# Supplementary material for: Novel Biotinylated Cu(II)-Phenanthroline Complexes: 2D and 3D Cytotoxic Activity and Mechanistic Insight
Source: Molecules. 2023 May 16;28(10):4112. doi: 10.3390/molecules28104112 (PMC10222323; doi:10.3390/molecules28104112)
Supplement: Supplementary file 1 [file molecules-28-04112-s001.zip]

Archive with 1 entries (1 files):
- molecules-2372026-supplementary.pdf
